# Supplementary material for: ECM Substrates Impact RNAi Localization at Adherens Junctions of Colon Epithelial Cells
Source: Cells. 2022 Nov 23;11(23):3740. doi: 10.3390/cells11233740 (PMC9737857; doi:10.3390/cells11233740)
Supplement: Supplementary file 1 [file cells-11-03740-s001.zip]

Archive with 1 entries (1 files):
- cells-1922696-supplementary.pdf
